# Supplementary material for: Structures of multivariables affecting literacy: Cluster analysis
Source: PLoS One. 2024 Oct 29;19(10):e0310114. doi: 10.1371/journal.pone.0310114 (PMC11521306; doi:10.1371/journal.pone.0310114)
Supplement: S1 Dataset — (XLSX) [file pone.0310114.s001.xlsx]

## Sheet: Sayfa1
	1	2	3	4	5	6	7	8	9	10	11	12	13	14	15	16	17	18	19	20	21	22	23	24	25	26	27	28	29	30	31	32	33	34	35	36	37	38	39	40	41	42	43	44
1	62.7	0	41	42	3	2	0	1	0	2	3	1.5	1	1	1	55	31	22	23	8	2	1	4	5	2	2	4	2	1	0	40	24	268	142	103	56	59	45	42	22	38	19	17	14
2	64.8	0	32.8	33	3	3	0	1	0.4	0.1	2	1.1	2	1	1	135	19	18	31	21	14	5	8	6	3	5	3	1	0	0	39	34	282	153	111	68	65	45	32	28	40	20	18	11
3	66.3	0	25	27	2	1	1	1	0.5	3	2	0	1	1	1	55	43	21	34	14	2	0	3	5	3	4	4	5	2	2	36	19	234	244	83	48	50	29	21	24	33	11	13	9
4	71.7	1	33	40	1	4	0	1	0.5	2	3	1	1	1	1	81	45	24	41	20	2	4	9	7	3	3	4	8	0	4	19	21	178	121	58	44	34	40	32	13	30	13	18	8
5	61.8	0	28	31	1	1	1	2	0.5	6	3	0	1	1	0	55	34	24	26	8	8	3	2	3	4	0	2	0	0	0	28	25	315	159	110	84	69	36	44	34	39	20	20	10
6	62.1	0	33.2	40	1	2	2	2	0.6	1.9	3	1.2	2	1	1	65	19	22	26	17	11	2	6	9	4	4	4	5	1	2	23	30	283	161	112	84	72	45	39	35	40	20	19	10
7	71.1	0	38.2	40.7	1	1	2	2	0.6	4.8	3	3.2	2	1	3	76	41	20	33	14	3	3	6	8	2	9	4	2	10	3	36	21	247	102	85	51	46	24	25	26	35	13	10	10
8	62.2	0	33.6	31.2	3	2	2	1	1.9	2.1	3	2.7	1	1	2	73	20	18	27	10	5	0	5	7	2	3	4	3	0	3	48	27	285	170	130	84	80	45	45	39	37	20	20	15
9	60.2	0	32	35	3	2	0	1	2	2	3	1	1	1	2	114	20	25	31	12	4	3	5	5	3	4	4	6	0	4	50	31	270	154	99	69	56	45	28	31	38	19	17	12
10	61.9	1	40	40.3	3	3	4	2	2.8	2.1	3	0.1	2	1	2	96	28	21	40	13	2	5	8	5	3	4	4	9	4	5	46	30	297	153	98	71	61	43	41	26	38	20	19	8
11	60.3	1	31.3	37	3	3	1	1	4.8	1.2	2	0.4	1	1	0	55	24	16	29	12	1	4	10	8	3	6	4	1	0	0	47	32	291	142	100	69	57	37	28	37	33	12	20	10
12	65.2	1	35	39	3	2	1	1	3.5	2	3	0.5	1	1	1	92	31	19	33	17	1	5	8	8	3	9	4	2	0	3	43	24	268	143	106	65	72	44	25	23	37	20	14	14
13	60.1	0	42	38	2	1	3	1	2	2	2	3	1	1	2	65	52	20	15	6	1	0	6	8	2	0	4	2	0	1	37	27	307	163	103	86	57	45	44	31	39	18	17	13
14	60.1	0	35	36	2	2	0	1	4	1	3	0.5	1	1	1	114	30	24	42	17	8	4	9	10	6	9	4	8	1	6	48	28	236	132	107	49	76	44	23	39	34	12	19	13
15	71.2	0	33.7	34	3	3	1	2	1.9	1.6	2	0.4	1	1	1	108	31	27	37	14	3	4	6	7	2	7	4	9	5	6	49	28	278	144	105	69	57	44	25	27	35	20	18	12
16	67.2	1	44	44.7	3	3	3	1	3.1	2.1	2	0.9	1	1	1	88	20	20	42	15	3	4	10	9	3	7	4	8	4	6	48	32	311	165	124	80	78	45	44	31	40	20	19	14
17	64.8	1	36	44.5	2	2	0	1	3.2	4.9	3	0.6	1	1	0	75	38	23	37	15	5	3	10	8	2	4	4	8	0	3	47	32	242	130	93	61	50	35	16	25	37	16	19	12
18	63.9	1	42	52	3	2	1	2	1	1	2	3	2	1	1	55	28	17	31	14	4	2	9	7	2	4	4	2	0	5	50	31	325	175	125	85	90	45	45	35	40	20	20	15
19	65.2	1	35.2	39	3	2	1	1	3.6	2.1	3	0.6	1	1	1	55	31	19	31	14	1	4	4	9	4	3	4	3	1	0	43	24	270	137	98	58	63	43	27	26	36	20	15	13
20	68.1	0	38	39.8	3	3	0	1	0.6	0.9	2	0.1	1	1	0	63	41	21	37	24	9	4	8	10	4	6	4	6	0	4	50	35	312	158	106	79	67	44	47	34	39	20	18	13
21	64.2	1	31	32	2	2	1	1	0.5	1	3	1	1	1	2	55	29	17	29	11	2	2	5	4	3	4	4	3	0	0	49	30	263	141	98	67	68	43	28	34	35	19	18	12
22	68.8	1	41	45	3	3	1	1	3	1	2	0	1	1	1	90	29	22	40	16	3	6	10	9	5	9	4	7	5	4	50	31	214	103	92	51	47	26	24	15	33	10	15	13
23	66.9	1	38	39.5	2	3	0	1	0.9	1.6	2	1.1	2	1	1	55	17	18	34	10	1	4	7	8	3	6	4	3	0	0	41	34	312	166	124	95	74	45	38	33	40	18	20	15
24	68.1	1	29	38.7	3	3	1	1	2.9	0.1	3	1.1	0	1	1	78	29	22	25	13	1	3	6	6	2	6	4	3	0	0	49	31	292	139	101	67	66	45	37	28	35	19	12	12
25	70.3	1	30	32	3	3	1	1	4	2	2	0.5	0	1	3	66	32	21	37	20	6	4	7	10	4	5	4	8	3	0	50	31	263	141	98	67	68	43	28	34	35	19	18	12
26	68.9	0	36	36	4	3	1	2	2.5	2	3	0.5	0	1	2	142	28	22	40	16	3	4	9	11	4	9	4	3	0	2	47	24	268	151	112	77	70	40	21	29	39	19	16	13
27	69.1	1	37	40.3	4	3	1	2	3.1	0.9	2	0.1	1	1	0	73	18	16	37	14	10	2	4	9	2	2	2	3	0	0	35	30	296	161	111	81	70	41	44	27	38	19	17	14
28	61.1	1	29	37.8	3	2	1	1	0.1	1.9	2	1.9	1	1	0	56	36	22	28	16	5	1	5	5	4	9	4	5	0	2	48	31	219	113	77	45	48	25	44	24	35	17	18	13
29	67.8	1	40	37	3	3	1	1	3	1	2	0	2	1	0	83	18	16	20	11	1	4	6	6	3	2	4	2	0	0	50	35	278	134	90	76	54	36	32	26	29	14	14	12
30	63.2	0	33	33	4	3	2	1	1	0	2	0.5	1	1	0	92	27	19	33	18	2	6	5	9	4	4	2	1	0	3	48	29	296	170	122	84	80	45	34	33	40	18	20	13
31	62.8	0	26.8	38.2	2	2	2	2	0.1	1.1	3	1.9	1	0	3	87	38	18	19	12	0	1	5	6	3	2	4	2	0	5	45	30	274	142	106	56	62	43	27	25	38	20	20	15
32	68.9	0	30	35.7	3	3	0	1	0.1	1.1	2	1.1	2	1	0	103	31	17	31	16	0	4	6	5	3	6	4	3	3	6	44	32	274	129	93	57	61	42	30	30	40	20	19	12
33	65.3	0	36	36	3	1	1	1	0	4.5	2	1	1	1	0	87	37	19	32	13	2	3	6	5	3	9	4	2	0	3	50	30	276	158	107	63	68	45	40	26	37	20	20	13
34	64.1	0	31	37	2	3	1	2	0	1	1	0.5	1	1	1	55	23	18	24	12	2	3	3	5	2	3	4	7	4	2	47	33	272	133	95	62	61	39	25	33	31	19	17	11
35	71.7	1	34.5	40	3	3	0	1	0.6	1.9	2	1.1	2	1	3	81	35	15	37	17	6	5	7	8	3	6	0	4	5	2	50	34	206	117	59	52	42	35	36	24	30	16	19	11
36	71.8	0	35	37.3	3	3	0	1	2.9	0.9	2	0.4	1	1	0	91	30	16	42	20	6	3	8	9	4	6	4	6	2	5	46	24	273	135	93	62	55	42	36	23	34	20	15	15
37	61.3	0	32	33.6	3	2	1	2	1.6	2.1	3	0.9	1	1	1	86	41	22	43	20	6	4	4	10	4	1	2	5	0	3	50	34	269	134	74	53	49	42	32	21	29	20	18	10
38	62.2	0	39	39	3	2	3	3	4	2	2	1	1	1	0	55	18	19	34	13	0	2	4	6	4	6	4	4	1	3	47	32	318	169	118	85	77	44	45	33	40	20	20	11
39	67.8	0	34	52	2	1	2	2	0	3	2	3.5	2	1	2	55	25	14	16	10	1	1	6	6	3	0	4	2	0	0	31	31	253	115	78	65	58	29	40	25	29	10	9	5
40	63.8	1	37.2	41	3	3	3	2	3.1	0.6	2	0.4	1	1	0	82	37	19	43	26	8	6	8	9	4	9	4	7	3	7	50	35	255	154	106	70	62	44	33	26	38	20	17	13
41	70.9	0	35	41	1	2	2	3	1	2	3	2	2	1	2	90	37	17	41	15	3	4	5	6	2	3	4	2	0	2	49	33	235	107	101	62	60	27	15	26	31	15	12	10
42	60.2	1	35	36	3	3	0	1	2	2	3	1	2	1	2	55	49	19	24	17	2	6	7	6	3	6	4	4	1	4	37	28	266	132	102	79	59	34	28	29	36	18	13	13
43	61.8	0	32	37.8	3	3	0	1	0.1	2.1	3	2.6	1	1	0	65	49	19	28	12	8	1	4	6	4	4	4	8	2	3	49	35	266	132	102	79	59	34	28	29	36	18	13	13
44	71.7	0	43	43.3	1	1	0	1	1.1	1.1	3	0.1	2	1	1	55	51	20	36	16	5	1	7	9	2	3	2	3	2	0	33	18	279	139	105	62	63	39	34	29	38	20	18	15
45	60.3	1	41	50	3	1	3	3	0	6	3	1	1	1	0	55	18	18	29	10	1	4	6	5	3	4	4	2	1	5	49	29	317	164	111	83	66	45	45	35	38	20	20	10
46	60.9	0	35	45	2	2	2	2	1	2.5	3	2	1	1	1	55	37	20	31	15	2	3	3	4	4	0	4	2	0	0	37	30	306	156	104	77	63	43	39	32	37	17	20	12
47	63.7	0	31	35.3	3	3	0	1	0.8	2.1	3	1.6	1	1	1	115	34	18	31	13	2	3	6	7	3	0	3	8	0	5	41	30	262	140	91	71	63	42	29	28	32	19	15	11
48	60.3	1	37	38.7	3	2	3	2	0.4	1.1	3	0.6	1	1	0	56	30	23	18	3	5	2	5	6	4	7	4	2	0	2	46	33	269	135	92	65	49	45	40	28	38	15	13	14
49	60.2	0	36	38	1	1	3	2	6	3	3	0	0	0	0	56	43	25	21	17	1	0	5	7	5	5	4	8	0	3	41	30	211	114	83	52	41	31	16	22	33	14	13	10
50	60.4	1	37	43	0	2	2	2	0.5	5.5	3	2.5	0	0		55	32	17	17	11	3	3	1	4	2	4	4	4	0	0	42	33	263	111	87	64	45	37	25	27	33	12	12	8
51	69.7	1	35.6	36	1	2	2	2	0.6	2.1	3	0.9	2	1	1	66	40	15	34	10	2	2	4	4	3	4	3	4	1	0	41	31	263	111	87	64	45	37	25	27	33	12	12	8
52	65.9	0	33	38.8	3	3	1	2	1.1	1.4	2	0.6	1	1	0	55	27	21	35	12	4	1	2	8	2	5	1	1	0	0	37	30	286	125	90	61	52	33	39	30	37	14	19	6
53	60.1	0	39	44	0	1	1	1	1	2	3	1	2	0	3	56	23	21	27	13	3	1	8	9	3	8	4	7	0	1	36	28	284	161	109	127	73	43	38	26	40	19	17	10
54	66.2	0	33	38	4	4	0	1	3	5	2	6	1	1	0	93	49	23	40	15	4	6	3	10	2	4	2	4	0	0	36	28	237	119	87	71	48	31	15	28	38	12	14	8
55	65.1	0	46.6	53	1	2	4	5	0.1	0.2	3	3.9	0	0		55	57	17	14	1	1	1	2	5	1	4	4	4	2	1	29	28	202	100	64	28	31	30	30	25	36	18	19	6
56	60.2	0	22.4	31	2	1	1	1	0.1	3.9	2	0.1	2	1	0	55	26	20	35	9	3	4	6	5	1	6	1	0	0	0	49	34	269	154	129	76	80	45	28	32	40	19	20	15
57	60.4	0	40	43	2	2	0	1	0	4	3	1	1	1	0	55	43	18	26	8	1	4	4	4	3	0	4	3	1	3	46	32	315	163	121	83	73	43	45	34	37	16	20	13
58	65.7	0	30	40	1	1	1	2	0	3.5	3	3.5	2	0		55	34	27	33	10	4	2	3	5	2	2	2	2	9	2	50	34	224	123	85	49	57	40	24	22	28	18	12	3
59	61.8	0	33	42.3	1	2	0	1	0	2.6	3	0.9	2	1	2	55	36	18	34	10	4	4	4	4	3	1	2	2	0	3	45	29	253	132	74	51	50	43	30	15	34	17	18	4
60	62.9	0	38	39.2	0	0	2	2	1.1	3.9	3	4.1	0	0		55	46	16	26	6	3	3	2	5	4	4	4	6	0	3	29	20	285	133	105	61	66	42	41	23	38	20	14	9
61	64.8	1	43	41	2	2	3	3	0.5	0	3	2	2	1	2	55	26	19	22	10	1	0	4	5	4	2	4	6	1	0	35	31	305	158	112	75	69	44	34	27	40	19	19	9
62	67.1	1	34	34	3	3	1	1	3	1	1	0.5	1	1	0	57	31	19	28	10	1	4	5	3	2	5	4	5	1	1	30	29	262	122	90	55	55	35	34	28	34	15	17	12
63	67.3	1	34	34.2	3	3	1	1	2.8	0.9	1	0.6	1	1	0	55	22	19	23	11	1	2	8	8	4	5	4	8	0	2	43	29	263	128	94	64	57	35	35	30	34	14	17	13
64	71.6	0	37	37.2	2	3	2	1	2.1	3.1	2	1.9	1	1	0	76	41	21	41	11	8	5	7	9	5	7	4	9	1	0	42	28	274	125	64	59	30	37	45	30	32	14	18	10
65	63.8	0	30	30	1	2	0	1	0	12	3	6	2	0		55	62	22	22	3	1	1	6	4	1	3	3	2	0	2	29	20	206	118	48	40	19	37	30	21	38	20	16	2
66	64.2	1	34	38	3	3	1	1	1.5	0	3	0	1	1	0	75	27	16	32	6	8	5	6	6	2	5	3	0	0	0	28	22	299	133	99	60	58	38	44	31	38	18	17	11
67	71.8	1	35	36	1	1	1	2	1	2.5	2	1	1	1	1	55	46	19	41	11	8	5	7	4	3	5	4	8	0	0	50	33	284	146	105	76	61	39	37	33	30	18	14	14
68	67.1	1	32.7	38	3	2	1	1	1.2	9.7	2	5.8	1	1	0	83	42	20	42	15	5	6	6	4	2	4	4	3	0	0	38	28	254	121	111	53	70	36	36	18	38	16	11	14
69	70.3	0	35	41	1	1	3	3	1	2	3	1	1	1	1	55	35	19	22	13	3	3	6	7	2	4	4	8	0	0	39	30	251	125	73	64	42	32	27	27	29	17	18	9
70	71.7	0	27	32	3	3	2	1	3	2.5	2	2	1	1	1	109	35	19	40	27	7	3	5	8	5	4	2	6	4	0	47	28	290	130	83	63	51	29	43	33	28	19	14	9
71	66.8	0	49.2	50.8	2	1	2	2	0.8	1.1	2	0.4	2	1	2	83	28	17	38	17	11	5	3	6	2	6	4	6	1	1	46	35	294	149	105	74	72	42	24	31	37	20	14	7
72	62.9	0	30	35.8	3	3	2	2	2.1	1.9	2	0.4	1	1	0	115	18	18	43	20	4	5	8	10	2	4	4	7	0	2	46	35	257	128	97	72	65	30	35	30	26	11	17	10
73	67.1	0	35	35	3	3	0	1	2	2	2	1	1	1	2	55	35	15	28	12	5	1	4	7	2	4	4	6	3	1	37	34	251	125	73	64	42	32	27	27	29	17	18	9
74	71.7	0	40.8	41	2	2	0	1	1.9	0.9	2	1.1	1	1	0	95	20	17	41	20	9	3	5	8	4	4	4	5	3	0	49	34	316	155	118	79	69	40	43	34	40	19	17	15
75	69.1	0	35.3	35	3	3	0	1	2.2	1.1	2	0.9	1	1	2	108	32	22	30	22	8	2	5	8	2	5	3	7	5	0	46	33	309	156	119	74	70	45	39	34	39	20	20	15
76	71.9	0	35	35.8	3	3	0	1	0.4	1.4	2	1.1	1	1	1	145	17	19	43	28	8	4	6	9	5	9	4	3	0	0	41	34	309	156	119	74	70	45	39	34	39	20	20	15
77	71.8	0	41	45	2	3	1	2	0.5	1.5	2	1	2	1	3	61	32	22	37	15	7	3	5	8	5	5	4	6	2	4	49	34	280	142	103	68	59	35	25	30	36	16	20	13
78	71.7	1	36	42	3	4	2	1	3	1	3	1	0	0	3	95	30	22	31	22	10	1	7	7	4	4	4	9	3	0	49	35	291	145	102	80	63	36	29	32	33	19	16	13
79	69.3	1	37	39	3	2	0	1	2	1	2	3	1	1	0	103	28	20	37	13	6	5	6	8	2	5	4	8	0	1	48	35	291	145	102	80	63	36	29	32	33	19	16	13
80	63.3	0	34.1	35.2	4	3	0	1	1.7	1.4	0	2.9	1	1	0	87	19	13	37	13	1	5	8	9	4	5	4	5	0	1	45	25	286	141	119	62	71	33	25	33	40	20	19	15
81	71.7	0	43	50	3	3	3	4	3	3	0	2	2	0		55	37	24	24	15	14	5	2	4	1	2	1	2	2	0	23	31	287	130	82	68	48	35	44	27	34	17	12	7
82	66.2	1	37	36	3	3	1	1	2	0.7	0	0.7	1	1	0	55	31	20	36	7	2	4	3	7	1	3	4	3	1	0	44	29	303	146	109	81	59	31	35	34	39	19	19	14
83	71.8	0	35	35	2	2	1	2	0.7	2	2	2	1	1	0	76	20	16	31	11	1	4	7	8	3	5	2	8	1	2	50	34	315	158	119	72	71	40	45	31	40	20	20	15
84	63.1	1	40.5	41.5	3	2	0	1	0.3	1.8	3	1.5	1	1	1	55	31	22	23	8	2	1	4	5	2	2	4	2	1	0	40	24	268	142	103	56	59	45	42	22	38	19	17	14
85	66.2	1	25.5	27.5	2	1	1	1	0.8	2.8	2	0.2	1	1	1	55	43	21	34	14	2	0	3	5	3	4	4	5	2	2	36	19	234	244	83	48	50	29	21	24	33	11	13	9
86	71.6	1	43.4	50.6	3	3	3	4	3.2	3.2	0	1.8	2	0		55	37	24	24	15	14	5	2	4	1	2	1	2	2	0	23	31	287	130	82	68	48	35	44	27	34	17	12	7
87	71.5	1	34.5	35.5	2	2	1	2	0.6	2.2	2	1.8	1	1	0	76	20	16	31	11	1	4	7	8	3	5	2	8	1	2	50	34	315	158	119	72	71	40	45	31	40	20	20	15
88	62.4	1	28.5	31.5	1	1	1	2	0.6	5.8	3	0.2	1	1	0	55	34	24	26	8	8	3	2	3	4	0	2	0	0	0	28	25	315	159	110	84	69	36	44	34	39	20	20	10
89	71.9	1	38	41	1	1	2	2	0.5	5	3	3	2	1	3	76	41	20	33	14	3	3	6	8	2	9	4	2	10	3	36	21	247	102	85	51	46	24	25	26	35	13	10	10
90	71.6	1	40.8	45.3	2	3	1	2	0.5	1.5	2	1	2	1	3	61	32	22	37	15	7	3	5	8	5	5	4	6	2	4	49	34	280	142	103	68	59	35	25	30	36	16	20	13
91	68.6	1	37	39	3	2	0	1	2	1	2	3	1	1	0	103	28	20	37	13	6	5	6	8	2	5	4	8	0	1	48	35	291	145	102	80	63	36	29	32	33	19	16	13
92	60.3	0	31.8	35.2	3	2	0	1	1.9	2.1	3	0.8	1	1	2	114	20	25	31	12	4	3	5	5	3	4	4	6	0	4	50	31	270	154	99	69	56	45	28	31	38	19	17	12
93	60.1	1	31	37	3	3	1	1	5	1	2	0.5	1	1	0	55	24	16	29	12	1	4	10	8	3	6	4	1	0	0	47	32	291	142	100	69	57	37	28	37	33	12	20	10
94	67.3	1	35.4	35	3	3	0	1	1.8	2.2	2	0.9	1	1	2	55	35	15	28	12	5	1	4	7	2	4	4	6	3	1	37	34	251	125	73	64	42	32	27	27	29	17	18	9
95	68.9	0	35	35	3	3	0	1	2	1	2	1	1	1	2	108	32	22	30	22	8	2	5	8	2	5	3	7	5	0	46	33	309	156	119	74	70	45	39	34	39	20	20	15
96	60.2	0	41.7	38.5	2	1	3	1	2.1	1.8	2	2.9	1	1	2	65	52	20	15	6	1	0	6	8	2	0	4	2	0	1	37	27	307	163	103	86	57	45	44	31	39	18	17	13
97	71.2	0	34	34	3	3	1	2	2	1.5	2	0.5	1	1	1	108	31	27	37	14	3	4	6	7	2	7	4	9	5	6	49	28	278	144	105	69	57	44	25	27	35	20	18	12
98	69.7	1	35	40.8	1	1	3	3	1.1	2.2	3	0.8	1	1	1	55	35	19	22	13	3	3	6	7	2	4	4	8	0	0	39	30	251	125	73	64	42	32	27	27	29	17	18	9
99	67.3	0	49	51	2	1	2	2	1	1	2	0.5	2	1	2	83	28	17	38	17	11	5	3	6	2	6	4	6	1	1	46	35	294	149	105	74	72	42	24	31	37	20	14	7
100	64.9	1	36	45	2	2	0	1	3	5	3	0.5	1	1	0	75	38	23	37	15	5	3	10	8	2	4	4	8	0	3	47	32	242	130	93	61	50	35	16	25	37	16	19	12
101	65.1	1	35	39	3	2	1	1	3.5	2	3	0.5	1	1	1	55	31	19	31	14	1	4	4	9	4	3	4	3	1	0	43	24	270	137	98	58	63	43	27	26	36	20	15	13
102	64.3	0	29.5	30	1	2	0	1	0.2	11.8	3	5.8	2	0		55	62	22	22	3	1	1	6	4	1	3	3	2	0	2	29	20	206	118	48	40	19	37	30	21	38	20	16	2
103	71.7	1	35	36	1	1	1	2	1	2.5	2	1	1	1	1	55	46	19	41	11	8	5	7	4	3	5	4	8	0	0	50	33	284	146	105	76	61	39	37	33	30	18	14	14
104	64.1	1	31	31.5	2	2	1	1	0.6	0.9	3	1.1	1	1	2	55	29	17	29	11	2	2	5	4	3	4	4	3	0	0	49	30	263	141	98	67	68	43	28	34	35	19	18	12
105	67.1	1	38	39	2	3	0	1	1	1.5	2	1	2	1	1	55	17	18	34	10	1	4	7	8	3	6	4	3	0	0	41	34	312	166	124	95	74	45	38	33	40	18	20	15
106	65.3	1	42.8	41	2	2	3	3	0.4	0.2	3	1.9	2	1	2	55	26	19	22	10	1	0	4	5	4	2	4	6	1	0	35	31	305	158	112	75	69	44	34	27	40	19	19	9
107	66.7	1	34	34	3	3	1	1	3	1	1	0.5	1	1	0	55	22	19	23	11	1	2	8	8	4	5	4	8	0	2	43	29	263	128	94	64	57	35	35	30	34	14	17	13
108	70.3	1	31.2	32	3	3	1	1	3.9	2.1	2	0.4	0	1	3	66	32	21	37	20	6	4	7	10	4	5	4	8	3	0	50	31	263	141	98	67	68	43	28	34	35	19	18	12
109	68.9	1	37	40	4	3	1	2	3	1	2	0	1	1	0	73	18	16	37	14	10	2	4	9	2	2	2	3	0	0	35	30	296	161	111	81	70	41	44	27	38	19	17	14
110	60.3	0	40.2	43	2	2	0	1	0.1	3.8	3	1.2	1	1	0	55	43	18	26	8	1	4	4	4	3	0	4	3	1	3	46	32	315	163	121	83	73	43	45	34	37	16	20	13
111	61.9	0	33	42	1	2	0	1	0	2.5	3	1	2	1	2	55	36	18	34	10	4	4	4	4	3	1	2	2	0	3	45	29	253	132	74	51	50	43	30	15	34	17	18	4
112	59.7	0	39.4	44	0	1	1	1	1	2.1	3	1.1	2	0	3	56	23	21	27	13	3	1	8	9	3	8	4	7	0	1	36	28	284	161	109	127	73	43	38	26	40	19	17	10
113	64.9	0	47	53	1	2	4	5	0	0	3	4	0	0		55	57	17	14	1	1	1	2	5	1	4	4	4	2	1	29	28	202	100	64	28	31	30	30	25	36	18	19	6
114	68.2	1	40	37.2	3	3	1	1	3.1	0.9	2	0.1	2	1	0	83	18	16	20	11	1	4	6	6	3	2	4	2	0	0	50	35	278	134	90	76	54	36	32	26	29	14	14	12
115	63.1	1	27	38	2	2	2	2	0	1	3	2	1	0	3	87	38	18	19	12	0	1	5	6	3	2	4	2	0	5	45	30	274	142	106	56	62	43	27	25	38	20	20	15
116	60.4	0	36	37.6	1	1	3	2	5.8	3.1	3	0.1	0	0	0	56	43	25	21	17	1	0	5	7	5	5	4	8	0	3	41	30	211	114	83	52	41	31	16	22	33	14	13	10
117	69.8	1	36	36	1	2	2	2	0.5	2	3	1	2	1	1	66	40	15	34	10	2	2	4	4	3	4	3	4	1	0	41	31	263	111	87	64	45	37	25	27	33	12	12	8
118	64.8	0	36	36.4	3	1	1	1	0.1	4.4	2	1.1	1	1	0	87	37	19	32	13	2	3	6	5	3	9	4	2	0	3	50	30	276	158	107	63	68	45	40	26	37	20	20	13
119	71.9	1	34	40	3	3	0	1	0.5	2	2	1	2	1	3	81	35	15	37	17	6	5	7	8	3	6	0	4	5	2	50	34	206	117	59	52	42	35	36	24	30	16	19	11
120	60.3	1	40.6	50.2	3	1	3	3	0.1	5.9	3	1.1	1	1	0	55	18	18	29	10	1	4	6	5	3	4	4	2	1	5	49	29	317	164	111	83	66	45	45	35	38	20	20	10
121	64.2	0	31	35	3	3	0	1	1	2	3	1.5	1	1	1	115	34	18	31	13	2	3	6	7	3	0	3	8	0	5	41	30	262	140	91	71	63	42	29	28	32	19	15	11
122	70.7	0	35	40.8	1	2	2	3	1.1	1.9	3	2.1	2	1	2	90	37	17	41	15	3	4	5	6	2	3	4	2	0	2	49	33	235	107	101	62	60	27	15	26	31	15	12	10
123	62.2	0	32	38	3	3	0	1	0	2	3	2.5	1	1	0	65	49	19	28	12	8	1	4	6	4	4	4	8	2	3	49	35	266	132	102	79	59	34	28	29	36	18	13	13
124	60.8	0	32	34	3	2	1	2	1.5	2	3	1	1	1	1	86	41	22	43	20	6	4	4	10	4	1	2	5	0	3	50	34	269	134	74	53	49	42	32	21	29	20	18	10
125	68.1	0	34	51.5	2	1	2	2	0.1	2.9	2	3.3	2	1	2	55	25	14	16	10	1	1	6	6	3	0	4	2	0	0	31	31	253	115	78	65	58	29	40	25	29	10	9	5
126	65.3	0	33	33	3	3	0	1	0.5	0	2	1	2	1	1	135	19	18	31	21	14	5	8	6	3	5	3	1	0	0	39	34	282	153	111	68	65	45	32	28	40	20	18	11
127	71.7	1	33	39.8	1	4	0	1	0.6	1.9	3	1.1	1	1	1	81	45	24	41	20	2	4	9	7	3	3	4	8	0	4	19	21	178	121	58	44	34	40	32	13	30	13	18	8
128	63.1	0	34	35	4	3	0	1	1.5	1.5	0	3	1	1	0	87	19	13	37	13	1	5	8	9	4	5	4	5	0	1	45	25	286	141	119	62	71	33	25	33	40	20	19	15
129	65.7	1	37	36.2	3	3	1	1	2.1	0.8	0	0.6	1	1	0	55	31	20	36	7	2	4	3	7	1	3	4	3	1	0	44	29	303	146	109	81	59	31	35	34	39	19	19	14
130	61.9	0	33	40	1	2	2	2	0.5	2	3	1	2	1	1	65	19	22	26	17	11	2	6	9	4	4	4	5	1	2	23	30	283	161	112	84	72	45	39	35	40	20	19	10
131	61.8	0	34	30.6	3	2	2	1	1.9	2.1	3	2.6	1	1	2	73	20	18	27	10	5	0	5	7	2	3	4	3	0	3	48	27	285	170	130	84	80	45	45	39	37	20	20	15
132	71.8	0	35	36	3	3	0	1	0.5	1.5	2	1	1	1	1	145	17	19	43	28	8	4	6	9	5	9	4	3	0	0	41	34	309	156	119	74	70	45	39	34	39	20	20	15
133	71.9	1	36	42.2	3	4	2	1	2.9	1.1	3	1.1	0	0	3	95	30	22	31	22	10	1	7	7	4	4	4	9	3	0	49	35	291	145	102	80	63	36	29	32	33	19	16	13
134	62.3	1	40	40	3	3	4	2	3	2	3	0	2	1	2	96	28	21	40	13	2	5	8	5	3	4	4	9	4	5	46	30	297	153	98	71	61	43	41	26	38	20	19	8
135	65.1	1	35.2	39	3	2	1	1	3.6	1.9	3	0.6	1	1	1	92	31	19	33	17	1	5	8	8	3	9	4	2	0	3	43	24	268	143	106	65	72	44	25	23	37	20	14	14
136	71.7	0	41	41	2	2	0	1	2	1	2	1	1	1	0	95	20	17	41	20	9	3	5	8	4	4	4	5	3	0	49	34	316	155	118	79	69	40	43	34	40	19	17	15
137	60.2	0	35	35.8	2	2	0	1	4.1	1.1	3	0.4	1	1	1	114	30	24	42	17	8	4	9	10	6	9	4	8	1	6	48	28	236	132	107	49	76	44	23	39	34	12	19	13
138	67.3	1	44	45	3	3	3	1	3	2	2	1	1	1	1	88	20	20	42	15	3	4	10	9	3	7	4	8	4	6	48	32	311	165	124	80	78	45	44	31	40	20	19	14
139	71.7	0	27.3	32	3	3	2	1	2.9	2.4	2	2.1	1	1	1	109	35	19	40	27	7	3	5	8	5	4	2	6	4	0	47	28	290	130	83	63	51	29	43	33	28	19	14	9
140	62.8	0	30	36	3	3	2	2	2	2	2	0.5	1	1	0	115	18	18	43	20	4	5	8	10	2	4	4	7	0	2	46	35	257	128	97	72	65	30	35	30	26	11	17	10
141	63.9	1	42	51.7	3	2	1	2	1.1	1.1	2	2.9	2	1	1	55	28	17	31	14	4	2	9	7	2	4	4	2	0	5	50	31	325	175	125	85	90	45	45	35	40	20	20	15
142	67.8	0	38	40	3	3	0	1	0.5	1	2	0	1	1	0	63	41	21	37	24	9	4	8	10	4	6	4	6	0	4	50	35	312	158	106	79	67	44	47	34	39	20	18	13
143	64.1	1	34	38.3	3	3	1	1	1.6	0.1	3	0.1	1	1	0	75	27	16	32	6	8	5	6	6	2	5	3	0	0	0	28	22	299	133	99	60	58	38	44	31	38	18	17	11
144	67.2	1	33	38	3	2	1	1	1	10	2	6	1	1	0	83	42	20	42	15	5	6	6	4	2	4	4	3	0	0	38	28	254	121	111	53	70	36	36	18	38	16	11	14
145	69.2	1	41	45.3	3	3	1	1	2.9	0.9	2	0.1	1	1	1	90	29	22	40	16	3	6	10	9	5	9	4	7	5	4	50	31	214	103	92	51	47	26	24	15	33	10	15	13
146	67.8	1	29	39	3	3	1	1	3	0	3	1	0	1	1	78	29	22	25	13	1	3	6	6	2	6	4	3	0	0	49	31	292	139	101	67	66	45	37	28	35	19	12	12
147	66.8	1	33.8	34	3	3	1	1	2.9	0.9	1	0.6	1	1	0	57	31	19	28	10	1	4	5	3	2	5	4	5	1	1	30	29	262	122	90	55	55	35	34	28	34	15	17	12
148	71.9	0	37	37	2	3	2	1	2	3	2	2	1	1	0	76	41	21	41	11	8	5	7	9	5	7	4	9	1	0	42	28	274	125	64	59	30	37	45	30	32	14	18	10
149	68.7	0	36.1	36	4	3	1	2	2.4	2.1	3	0.6	0	1	2	142	28	22	40	16	3	4	9	11	4	9	4	3	0	2	47	24	268	151	112	77	70	40	21	29	39	19	16	13
150	61.2	1	29	38	3	2	1	1	0	2	2	2	1	1	0	56	36	22	28	16	5	1	5	5	4	9	4	5	0	2	48	31	219	113	77	45	48	25	44	24	35	17	18	13
151	63.1	0	33.3	33	4	3	2	1	1.1	0.1	2	0.6	1	1	0	92	27	19	33	18	2	6	5	9	4	4	2	1	0	3	48	29	296	170	122	84	80	45	34	33	40	18	20	13
152	69.2	0	30	36	3	3	0	1	0	1	2	1	2	1	0	103	31	17	31	16	0	4	6	5	3	6	4	3	3	6	44	32	274	129	93	57	61	42	30	30	40	20	19	12
153	64.1	0	30.8	37	2	3	1	2	0.1	0.9	1	0.6	1	1	1	55	23	18	24	12	2	3	3	5	2	3	4	7	4	2	47	33	272	133	95	62	61	39	25	33	31	19	17	11
154	71.8	0	35	37	3	3	0	1	3	1	2	0.5	1	1	0	91	30	16	42	20	6	3	8	9	4	6	4	6	2	5	46	24	273	135	93	62	55	42	36	23	34	20	15	15
155	62.2	0	39	39.2	3	2	3	3	3.9	2.1	2	1.1	1	1	0	55	18	19	34	13	0	2	4	6	4	6	4	4	1	3	47	32	318	169	118	85	77	44	45	33	40	20	20	11
156	64.2	1	37	41	3	3	3	2	3	0.5	2	0.5	1	1	0	82	37	19	43	26	8	6	8	9	4	9	4	7	3	7	50	35	255	154	106	70	62	44	33	26	38	20	17	13
157	60.3	1	35	35.8	3	3	0	1	1.9	2.1	3	1.1	2	1	2	55	49	19	24	17	2	6	7	6	3	6	4	4	1	4	37	28	266	132	102	79	59	34	28	29	36	18	13	13
158	71.8	1	43	43	1	1	0	1	1	1	3	0	2	1	1	55	51	20	36	16	5	1	7	9	2	3	2	3	2	0	33	18	279	139	105	62	63	39	34	29	38	20	18	15
159	60.9	0	34.8	45	2	2	2	2	0.9	2.4	3	2.1	1	1	1	55	37	20	31	15	2	3	3	4	4	0	4	2	0	0	37	30	306	156	104	77	63	43	39	32	37	17	20	12
160	59.7	1	37	39	3	2	3	2	0.5	1	3	0.5	1	1	0	56	30	23	18	3	5	2	5	6	4	7	4	2	0	2	46	33	269	135	92	65	49	45	40	28	38	15	13	14
161	59.8	1	37.3	43.2	0	2	2	2	0.6	5.6	3	2.4	0	0		55	32	17	17	11	3	3	1	4	2	4	4	4	0	0	42	33	263	111	87	64	45	37	25	27	33	12	12	8
162	59.9	0	33	39	3	3	1	2	1	1.5	2	0.5	1	1	0	55	27	21	35	12	4	1	2	8	2	5	1	1	0	0	37	30	286	125	90	61	52	33	39	30	37	14	19	6
163	66.2	0	33.3	38	4	4	0	1	3.1	4.9	2	6.1	1	1	0	93	49	23	40	15	4	6	3	10	2	4	2	4	0	0	36	28	237	119	87	71	48	31	15	28	38	12	14	8
164	60.2	0	22	31	2	1	1	1	0	4	2	0	2	1	0	55	26	20	35	9	3	4	6	5	1	6	1	0	0	0	49	34	269	154	129	76	80	45	28	32	40	19	20	15
165	66.3	0	29.8	40	1	1	1	2	0.1	3.6	3	3.4	2	0		55	34	27	33	10	4	2	3	5	2	2	2	2	9	2	50	34	224	123	85	49	57	40	24	22	28	18	12	3
166	63.2	0	38	39	0	0	2	2	1	4	3	4	0	0		55	46	16	26	6	3	3	2	5	4	4	4	6	0	3	29	20	285	133	105	61	66	42	41	23	38	20	14	9
